# Supplementary material for: Effect of two non-synonymous ecto-5′-nucleotidase variants on the genetic architecture of inosine 5′-monophosphate (IMP) and its degradation products in Japanese Black beef
Source: BMC Genomics. 2017 Nov 13;18:874. doi: 10.1186/s12864-017-4275-4 (PMC5683534; doi:10.1186/s12864-017-4275-4)
Supplement: Supplementary file 1 — Significant genome-wide single nucleotide polymorphisms (SNPs) for inosine 5′-monophosphate (IMP), inosine, and hypoxanthine in meat. (XLSX 16 kb) [file 12864_2017_4275_MOESM1_ESM.xlsx]

## Sheet: tableS1
Table S1. Significant genome-wide single nucleotide poltmorphisms (SNPs) for inosine 5'-monophosphate (IMP), inosine, and hypoxanthine in meat.
	Traits	refSNP variation ID	Bovine50K SNP name	BTA	Position (kbp)1	Effect allele	EAF2	SNP effect			Proportion3		p-value4
								βvalue	SE		Vg	Vp
	IMP	rs109733360	ARS-BFGL-NGS-42246	9	40164.2	G	0.1742	0.0776283	0.0148574		0.096321	0.0456257	2.5×10-7
		rs43598825	BTB-00393881	9	54832.7	G	0.493	-0.0661259	0.0118032		0.121438	0.0575233	3.3×10-8
		rs109986864	ARS-BFGL-NGS-51061	9	62233.7	A	0.3798	-0.0785353	0.0131367		0.161426	0.076465	4.0×10-9
		rs29024407	BTA-12455-rs29024407	9	63116.9	G	0.3211	-0.0885422	0.0128469		0.189891	0.0899483	1.5×10-11
		rs43600388	BTB-00397688	9	63772.3	C	0.3963	0.0838157	0.0125684		0.186747	0.088459	6.1×10-11
		rs41593416	BTA-83987-no-rs	9	63863.2	A	0.4007	0.084291	0.0126705		0.189576	0.0897992	6.8×10-11
		rs110122301	ARS-BFGL-NGS-35676	9	64109.4	G	0.4625	-0.121077	0.0117111		0.404923	0.191806	4.5×10-23
		rs42788245	ARS-BFGL-NGS-36482	9	64262.5	G	0.3319	-0.0792723	0.0118909		0.154828	0.0733395	6.2×10-11
		rs42788303	BTB-01673493	9	64291.8	G	0.3232	-0.0833965	0.0118175		0.169038	0.0800707	5.0×10-12
		rs42865669	BTB-01752977	9	64363.4	A	0.4346	0.12597	0.0105918		0.433248	0.205223	2.8×10-29
		rs43600895	ARS-BFGL-NGS-53537	9	64381.9	G	0.4303	-0.0989036	0.011209		0.26644	0.126208	1.4×10-17
		rs109878017	ARS-BFGL-NGS-30222	9	64557.3	G	0.4319	-0.0851233	0.0120504		0.197543	0.0935731	4.8×10-12
		rs42844501	BTB-01730460	9	64716.6	A	0.4171	-0.0962079	0.0120866		0.250042	0.118441	9.4×10-15
		rs42507734	BTB-01386273	9	64899.8	G	0.4164	-0.0967509	0.0120628		0.252752	0.119724	6.0×10-15
		rs42715642	BTB-01594376	9	65063.7	G	0.412	-0.0964557	0.0121184		0.250431	0.118625	9.4×10-15
		rs42713080	Hapmap31163-BTA-154377	9	65083.3	G	0.4399	-0.0870513	0.0119091		0.207457	0.098269	9.1×10-13
		rs29024610	Hapmap55300-rs29024610	9	65113.1	G	0.2901	-0.070299	0.0133719		0.113084	0.053566	2.1×10-7
		rs42858578	ARS-BFGL-NGS-71599	9	65154.3	A	0.267	-0.0801498	0.013639		0.139694	0.0661707	7.1×10-9
		rs42858549	BTB-01746512	9	65175.8	G	0.2535	-0.0697188	0.0137759		0.102203	0.0484121	5.6×10-7
		rs43607958	ARS-BFGL-NGS-76541	9	65543.6	A	0.4303	-0.0889983	0.0115008		0.215744	0.102194	4.6×10-14
		rs43608953	BTB-00398454	9	65672.1	G	0.4233	-0.0847947	0.0127357		0.195026	0.0923809	6.6×10-11
		rs43702462	Hapmap34494-BES3_Contig286_1171	9	65738.4	G	0.3493	0.0580623	0.0118346		0.0851383	0.0403286	1.2×10-6
		rs29009579	Hapmap60982-rs29009579	9	65982.4	C	0.4172	0.0677132	0.0121645		0.123871	0.0586756	4.0×10-8
		rs41623629	BTA-122057-no-rs	9	71499.8	A	0.2605	0.0851172	0.0131168		0.155074	0.0734559	1.9×10-10
	Inosine	rs29024407	BTA-12455-rs29024407	9	63116.9	G	0.3211	0.0531025	0.0104001		0.153679	0.0534537	4.5×10-7
		rs110122301	ARS-BFGL-NGS-35676	9	64109.4	G	0.4625	0.0509511	0.0103785		0.161338	0.0561177	1.2×10-6
		rs42788245	ARS-BFGL-NGS-36482	9	64262.5	G	0.3319	0.0599931	0.00927424		0.199522	0.069399	2.1×10-10
		rs42788303	BTB-01673493	9	64291.8	G	0.3232	0.061559	0.0092174		0.207231	0.0720805	5.7×10-11
		rs42865669	BTB-01752977	9	64363.4	A	0.4346	-0.0692358	0.00900801		0.294474	0.102426	6.7×10-14
		rs43600895	ARS-BFGL-NGS-53537	9	64381.9	G	0.4303	0.0641965	0.00892361		0.252569	0.0878501	2.0×10-12
		rs43607958	ARS-BFGL-NGS-76541	9	65543.6	A	0.4303	0.0573298	0.00909207		0.201427	0.0700617	5.8×10-10
		rs41623629	BTA-122057-no-rs	9	71499.8	A	0.2605	-0.057116	0.0102623		0.157109	0.0546467	4.0×10-8
	Hypoxanthine	rs43598794	BTB-00393850	9	54987.6	A	0.2456	-0.100565	0.019589		0.178457	0.0440893	3.9×10-7
		rs110122301	ARS-BFGL-NGS-35676	9	64109.4	G	0.4625	0.101757	0.0185417		0.24515	0.0605664	6.1×10-8
		rs42865669	BTB-01752977	9	64363.4	A	0.4346	-0.119666	0.0165924		0.335119	0.0827941	1.8×10-12
		rs43600895	ARS-BFGL-NGS-53537	9	64381.9	G	0.4303	0.0984841	0.0171778		0.226444	0.055945	1.6×10-8
		rs109878017	ARS-BFGL-NGS-30222	9	64557.3	G	0.4319	0.0890752	0.017964		0.18541	0.0458071	9.4×10-7
		rs43608953	BTB-00398454	9	65672.1	G	0.4233	0.0990726	0.0188499		0.2282	0.0563789	2.1×10-7
1The position is based on UMD3.1 assembly.
2Effect allele frequency.
3The proportion of genotypic variance (Vg) and phenotype variance (Vp) explained by the SNP effect.
4The significant threshold of genome-wide significance at 5% accounting for multiple testing by Bonferroni correction were p=1.37×10-6.
