# Supplementary material for: Effect of two non-synonymous ecto-5′-nucleotidase variants on the genetic architecture of inosine 5′-monophosphate (IMP) and its degradation products in Japanese Black beef
Source: BMC Genomics. 2017 Nov 13;18:874. doi: 10.1186/s12864-017-4275-4 (PMC5683534; doi:10.1186/s12864-017-4275-4)
Supplement: Supplementary file 2 — Association test of ecto-5′-nucleotidase (NT5E) with carcass traits and fatty acid compositions. (XLSX 12 kb) [file 12864_2017_4275_MOESM2_ESM.xlsx]

## Sheet: tableS2
Table S2. Association test of ecto-5'-nucleotidase (NT5E) with carcass tratis and fatty acid compositions.
	Traits		Unit	Descriptive statistics			p-value
				N	Mean	SD
	Carcass traits
		Carcass weight	kg	572	418.885	47.4907	0.471832
		Rib eye area	cm2	572	55.2465	7.63463	0.492445
		Rib thickness	cm	571	7.37968	0.772992	0.589779
		Subcutaneous fat thickness	cm	573	2.46405	0.691026	0.768146
		Beef marbling score	1 to 12	569	5.90334	1.56417	0.387918
	Fatty acid compositions
		Myristic acid (C14:0)	%	569	2.60141	0.452222	0.735842
		Myristoleic acid (C14:1)	%	570	0.988947	0.264144	0.061262
		Palmitic acid (C16:0)	%	573	25.8482	1.88268	0.733038
		Palmitioleic acid (C16:1)	%	572	4.43776	0.674744	0.0395108
		Stearic acid (C18:0)	%	569	11.2367	1.6311	0.102748
		Oleic acid (C18:1)	%	573	52.3316	2.85393	0.646054
		Linoleic acid (C18:2)	%	571	2.34571	0.485287	0.830736
		Linolenic acid (C18:3)	%	572	0.127098	0.0444854	0.965723
		Saturated fatty acids1	%	573	39.7442	3.01036	0.325464
		Unsaturated fatty acids1	%	573	60.2558	3.01036	0.325464
		Monounsaturated fatty acids1	%	573	57.7686	2.98184	0.336295
		Polyunsaturated fatty acids1	%	570	2.47356	0.510138	0.898216
		Ratio between USFA and SFA		573	1.53045	0.190417	0.360047
1SFA: sum of C14:0, C16:0 and C18:0, USFA: sum of C14:1, C16:1, C18:1, C18:2 and C18:3, MUFA: sum of C14:1, C16:1 and C18:1, and PUFA: sum of C18:2 and C18:3.
