# Supplementary material for: Effect of two non-synonymous ecto-5′-nucleotidase variants on the genetic architecture of inosine 5′-monophosphate (IMP) and its degradation products in Japanese Black beef
Source: BMC Genomics. 2017 Nov 13;18:874. doi: 10.1186/s12864-017-4275-4 (PMC5683534; doi:10.1186/s12864-017-4275-4)
Supplement: Supplementary file 3 — Sequences of PCR primers used to amplify and sequence the genomic DNA. (XLSX 10 kb) [file 12864_2017_4275_MOESM3_ESM.xlsx]

## Sheet: tableS3
Table S3. Sequences of PCR primers used to amplify and sequence the genomic DNA.
	Fragment name1	Primer sequence(5' - 3')2	Primer location	Product size (bp)
	NT5E_pro1_F	AGCCTAGTGGGCTGCCATC	5'-upstream	434
	NT5E_pro1_R	TTTCCTGACCATTTCGTTCC	5'-upstream
	NT5E_pro2_F	GGGAATTTTTCCTGGACCAT	5'-upstream	586
	NT5E_pro2_R	CAGGCAATCAAATCCCTATTTT	5'-upstream
	NT5E_pro3_F	GCTGATTTTATGAGCCCAATTC	5'-upstream	429
	NT5E_pro3_R	GGTTTGTGGTTGCCAGTTCT	5'-upstream
	NT5E_pro4_F	GAGGTGCTGTCTCCCAGACT	5'-upstream	594
	NT5E_pro4_R	CTAAGTCGAGGGAGGCTTGC	5'-upstream
	NT5E_ex1_F	GGGAACAACCTCCTCACTGT	5'-upstream	781
	NT5E_ex1_R	ATCCACCTGGAAGACTGACG	Intron 1
	NT5E_ex2_F	TGTTTTTACTGGCAATTTCAGA	Intron 1	393
	NT5E_ex2_R	GCCAACACCACACACTGTTC	Intron 2
	NT5E_ex3_F	TGATGTGAATTTTTATTGGCTTTG	Intron 2	478
	NT5E_ex3_R	TTTACACATTATCACTCGGTGTGT	Intron 3
	NT5E_ex4_F	CTGGGGAATCATTGGTTCAG	Intron 3	392
	NT5E_ex4_R	TCCTGAAACGTTAACAAAGCAA	Intron 4
	NT5E_ex5_F	CTGCTTTAACTGCAGGCTGA	Intron 4	247
	NT5E_ex5_R	TCTCTCCTCCACCCTCCCTA	Intron 5
	NT5E_ex6_F	GCAGAAGAAAAGCAGCTTCA	Intron 5	300
	NT5E_ex6_R	CTGGCACTGTGGGTTGTG	Intron 6
	NT5E_ex7_F	CAAGCCATTTTCCCTCTGG	Intron 6	300
	NT5E_ex7_R	TTGGTGTTGGGTGTGTGAAG	Intron 7
	NT5E_ex8_F	CCTTTGGATCCAGTGAAAACC	Intron 7	288
	NT5E_ex8_R	TCTGTTCCTTTGGGTTAGGG	Intron 8
	NT5E_ex9a_F	ACACTGGCTTTCCCCTTATT	Intron 8	658
	NT5E_ex9a_R	GTCTTCCCACGCACAAAAGT	Intron 8
	NT5E_ex9b_F	CAAGGGAATTCTGAGCACATT	Exon 9 (3'-UTR)	977
	NT5E_ex9b_R	ATCCCCACTACCCCTTTCAG	Exon 9 (3'-UTR)
	NT5E_ex9c_F	CTGAGTGGGTGCTCAGGAA	Exon 9 (3'-UTR)	595
	NT5E_ex9c_R	TGGGTTGTAAGTATTTGCTTGAGA	3'-downstream
1NT5E, ecto-5'-nucleotidase; F, forward primer; R, reverse primer.
2The primers for NT5E were designed based on the sequences of NCBI database (NC_007307).
