# Supplementary material for: Effect of two non-synonymous ecto-5′-nucleotidase variants on the genetic architecture of inosine 5′-monophosphate (IMP) and its degradation products in Japanese Black beef
Source: BMC Genomics. 2017 Nov 13;18:874. doi: 10.1186/s12864-017-4275-4 (PMC5683534; doi:10.1186/s12864-017-4275-4)
Supplement: Supplementary file 4 — Details of the parameters for three selected models of human ecto-5′-nucleotidase in SWISS-MODEL server. (XLSX 9 kb) [file 12864_2017_4275_MOESM4_ESM.xlsx]

## Sheet: tableS4
Table S4. Details of the parameters for three selected models of human ecto-5'-nucleotidase in SWISS-MODEL server.
	Cyrstal type	PDF ID	Ligand	Seq Identity	GMQE1	QMEAN41
	Cyrstal form I (open) in complex	4h2f	Adenosine	0.9082	0.95	0.14
	Cyrstal form II (open) in complex	4h2g	Adenosine	0.9082	0.95	0.53
	Cyrstal form III (closed) in complex	4h2i	AMPCP	0.9101	0.89	-0.65
1GMQE, Global model quality estimation; QMEAN4, Qualitative model energy analysis 4.
