# Supplementary material for: Effect of two non-synonymous ecto-5′-nucleotidase variants on the genetic architecture of inosine 5′-monophosphate (IMP) and its degradation products in Japanese Black beef
Source: BMC Genomics. 2017 Nov 13;18:874. doi: 10.1186/s12864-017-4275-4 (PMC5683534; doi:10.1186/s12864-017-4275-4)
Supplement: Supplementary file 5 — Top five clustering results obtained from the docking of inosine 5′-monophosphate into ecto-5′-nucleotidase by SWISSDOCK server. (XLSX 9 kb) [file 12864_2017_4275_MOESM5_ESM.xlsx]

## Sheet: tableS5
Table S5. Top five clustering results obtained from the docking of inosine 5'-monophosphate into ecto-5'-nucleotidase by SWISSDOCK server.
	Cluster No.	Estimated ΔG (kcal/mol)	FullFitness (kcal/mol)
	0	-10.5728	-2211.17
	1	-7.89838	-2208.84
	2	-8.90799	-2207.43
	3	-9.14993	-2206.29
	4	-8.99797	-2206.11
