# Supplementary material for: Effect of two non-synonymous ecto-5′-nucleotidase variants on the genetic architecture of inosine 5′-monophosphate (IMP) and its degradation products in Japanese Black beef
Source: BMC Genomics. 2017 Nov 13;18:874. doi: 10.1186/s12864-017-4275-4 (PMC5683534; doi:10.1186/s12864-017-4275-4)
Supplement: Supplementary file 6 — Primer and reporter information for the two non-synonymous SNP genotyping. (XLSX 15 kb) [file 12864_2017_4275_MOESM6_ESM.xlsx]

## Sheet: tableS6
Table S6. Primer and reporter information for the two non-synonymous SNP genotyping1.
	Mutation	refSNP variation ID	Allele type			Primer sequence (5'-3')	Size (bp)	Reporter sequence (5'-3')
			Q/q	Allele		Forward/Reverse		Dye	Reporter Q/q
	c.1318C>T	rs207860446	Q	T		AAAAGGCTCCACCCTGAAGAAG	84	VIC	CCATAGCGGTACACGCT
			q	C		CCTCCCACCTGCAGAAACTC		FAM	CATAGCGGTGCACGCT
	c.1475T>A	rs42508588	Q	A		GCCCAGTTATGAGCCTCTTAGAATG	72	VIC	TCACCTTGTACTCCTTATC
			q	T		CCACCACTGACAAGGAAGCTT		FAM	ACCTTGTACACCTTATC
1The primers and reporters were designed based on the sequences of NCBI database (NC_007307).
